# Supplementary material for: Profiling Environmental Variations in Condensed Tannins and Other Metabolites of Birdsfoot Trefoil (Lotus corniculatus L.) Genotypes
Source: Plants (Basel). 2025 Sep 4;14(17):2766. doi: 10.3390/plants14172766 (PMC12430702; doi:10.3390/plants14172766)
Supplement: Supplementary file 1 [file plants-14-02766-s001.zip]

Archive with 1 entries (1 files):
- plants-3808067-supplementary.pdf
